# Supplementary material for: Human Gut Microbiota in Coronary Artery Disease: A Systematic Review and Meta-Analysis
Source: Metabolites. 2022 Nov 23;12(12):1165. doi: 10.3390/metabo12121165 (PMC9788186; doi:10.3390/metabo12121165)
Supplement: Supplementary file 1 [file metabolites-12-01165-s001.zip]

Archive with 1 entries (1 files):
- metabolites-2010784-supplementary.pdf
